# Supplementary material for: Cerium Oxide Nanoparticles/Polyacrylonitrile Nanofibers as Impervious Barrier against Viral Infections
Source: Pharmaceutics. 2023 May 13;15(5):1494. doi: 10.3390/pharmaceutics15051494 (PMC10224416; doi:10.3390/pharmaceutics15051494)
Supplement: Supplementary file 1 [file pharmaceutics-15-01494-s001.zip]

Archive with 1 entries (1 files):
- pharmaceutics-2354904-supplementary.pdf
